# Supplementary material for: Echogenic intracardiac foci detection and location in the second-trimester ultrasound and association with fetal outcomes: A systematic literature review
Source: PLoS One. 2024 Apr 22;19(4):e0298365. doi: 10.1371/journal.pone.0298365 (PMC11034667; doi:10.1371/journal.pone.0298365)
Supplement: S1 Data — (XLSX) [file pone.0298365.s003.xlsx]

## Sheet: Sheet1
Article number	First Author	Year	Country	Jounal	Healthcare setting	Prospective or retrospective	Dates reviewed	Total number of fetuses	Follow up period	Number with EIF	Prevalence of EIF	Number without IEF	Preterm (EIF Recorded)	Preterm (without EIF)	Prevalence preterm	Preterm NON-EIF	Number with Cardiac abnormality	Prevalence of cardiac abnormality	Detail of Cardiac Abnormality	Number with Cardiac abnormatily in NON EIF	Prevalence of cardiac in NON-IEF	Number with chromsomal abnormalty	Prevalence with chromosomal abnormality	Prevalence of NON EIF + Chromosomal abnormality	Prevalence NON EIF chromosomal abnormality	Detail of chromosmal abnormality	Number with Single EIF	Prevalence with Single EIF	Number with multiple EIF	Prevalence with multiple EIF	Detail of cardiac abnormalities + presence of mulitiple EIFs	Number IF in left ventrical	Number EIF in right ventrical	Number with EIF Bilaterally	TOP/death EIF	Prevalence	TOP/death without EIF	Additional Details	Limitations	Are results valid (e.g. focused question)	Was cohort recruited in accepable way	Was exposure (e.g. EIF) accurately measured	Was outcomes measured approprately	Have confounding factors been identified (e.g. excluded those with known abnormalities)	Was follow up enough	Quality	Comment	Additional Information	Type of functional abnormality
1	Ko	2022	Korea	Obstet Gynecol Sci 2022,65(2): 145-155	Tertiary referral centre	Retrospective	Jan 2013 to Dec 2013	5428	Birth	58	1.06853	5370	.	.	.	.	.	.	.			.		2	0.0372439	Trisomy 18, 46	.	.	.	.	.	.	.	.	.	.	.	.	.	1	1	1	1	1	1	6
2	Reza	2022	Iran	International Journal of Reproductive BioMedine	Tertiary referral centre	Prospective	Oct 2016 to Mar 2017	.	Post birth	7	.	.	.	.	.	.	1	14.2857	.			.		.	.	.	.	.	.	.	.	.	.	.	.	.	.	This was women referred for echocardiography becasue they had EIF		1	?	1	1	0	1	4
3	Shirazi	2022	Iran	Iranian Journal of Neonatology	Tertiary referral centre	Prospective	Jan 2021 to Nov 2021	7450	Birth	150	2.01342	7300	4	.	2.66667	.	.	.	.			.		.	.	.	.	.	.	.	.	.	.	.	4	2.66667	.	Cant really work out the non-EIF ones from this		1	1	1	1	1	1	6
4	Huang	2021	China	International Journal of General Medicine	Tertiary referral centre	Prospective	Dec 2015 to Dec 2018	.	Birth	192	.	.	.	.	.	.	75	39.0625	venricular septal defect, tricuspid regurgitation, mitral regurgitation			11	5.72917	.		T21, Turners syndrome, 8 mosacicism and CNV	.	.	.	.	.	.	.	.	5	2.60417	.			1	1	1	1	1	1	6		Report this one seperately e.g. '..in those reported to birth ....' and 'in those reported after birth i.e. 2 years'
5	Song	2021	China	Frontiers in Genetics	Tertiary referral centre	Retrospective	Jan 2018 to April 2020	3377	Post birth (2 years)	150	4.44181	3227	.	.	.	.	9	6	ventricular septal defect, valve defect, right aortic arch			6	4	.	.	karotype abnormalities (T21, T4, and, pCNVs)	82	54.6667	68	45.3333	Outcome of 5 with congenital heart disease, 2 ventricular septal defect, 1 valve defect, EIF remained after the birth in 2.	113	6	31	3	2	.	The incidence of congenital heart disease was not different in fetuses with a single EIF compared to those multiple. There was no outcomes by Left vs Right		1	1	1	1	1	0	5	Follow up was not complete for some, so a bit adhoc who was followed
6	Ladak	2021	Pakistan	Jounal of Pakistan Medical Association	Tertiary referral centre	Retrospective	Jan 2015 to Dec 2016	1909	Birth	168	8.80042	1741	.	.	.	.	3	1.78571	Major CHD			.		.	.	.	.	.	.	.	.	.	.	.	.	.	.	No postnatal echocardiograms		1	1	1	1	1	0	5	Follow up was missing in some, these were all women referred for a foetal echocardiograph so could be a more severe cohort
7	Hu	2021	China	American Journal of Obstetrics & Gynecology	Tertiary referral centre	Prospective	Sep 2014 to Aug 2019	59503	Post birth (3 years)	585	0.983144	58918	.	.	.	.	.	.	.			15	2.5641	.	.	Trisomy 21, XXY,XYY	.	.	.	.	.	.	.	.	22	3.76068	NA	There is no results for those without EIF		1	1	1	1	1	1	6
8	Liu	2021	China	Frontiers in Genetics	Tertiary referral centre	Retrospective	Apr 2015 to Dec 2019	143067	Post birth (2 years)	9346	6.5326	133721	.	.	.	.	.	.	.			6	0.0641986	.	.	.	.	.	.	.	.	.	.	.	.	.	.	This wasnt really broken down by EIF so hard to extract data		1	1	1	0	0	1	4	Not really broken down by EIF so limited value
9	He	2020	China	Medicine	Tertiary referral centre	Retrospective	Sep 2014 to May 2017	45793	Post birth	244	0.532833	.	.	.	.	.	.	.	.			9	3.68852	.	.	Trisomy 21, XXY, XYY	.	.	.	.	.	.	.	.	.	.	.	All fetuses with trisomy 21 had left heart EIF .		1	1	1	1	1	1	6
10	Ozsurmeli	2020	Turkey	Clinical and Experimental Obstetrics & Gynecology	Tertiary referral centre	Retrospective	Nov 2014 to Oct 2016	8300	Post birth	233	2.80723	8067	20		8.58369	.	8	3.43348				7	3.00429	.	.	.	.	.	.	.	.	.	.	.	.	.	.			1	1	1	1	1	1	6
11	Wang	2020	China	Scientific reports Nature	Tertiary referral centre	Prospective	Feb 2017 to Dec 2018	.	Post birth	1099	.		.	.	.	.	.	.	.			7	0.636943	.	1.1396		662	60.2366	437	39.7634		763	62	274	6	0.545951				1	0	1	1	1	1	5	This was a case control study but I think it really was a cohort study
12	Akinmoladum	2020	Nigeria	West African Journal of Radiology	tertiary referral centre	Prospective	Sep 2012 to Feb 2018	1986		44	2.21551	.	.	.	.	.	5	11.3636	Tricuspid regurgitaiton, ventricular septal defect, accelerated flow of the aorta, hypoplastic left heart.			.		.	.	.	42	95.4545	2	4.54545		41	2	1	.	.	.	The three fetuses with major structural anomalies had the IEF in the left ventrcle.		1	1	1	1	1	1	6
13	Chiu	2019	China	Clinical and Experimental Obstetrics & Gynecology	screening centres of Shaanxi,	Retrospective	Jan 2014 to Dec 2016	8120	Birth	531	6.53941	7589	.	.	.	.	12	2.25989	ventricular septal defect, atrioventricular septal defect, narrow arota, pulmonary stenosis, left super vena cava.	238	3.13612	.		.	.	.	437	82.2976	18	3.38983	Those with left ventricle had 9 structural defects (9/455 =,2%) those with right ventricle had 1 structural defect (1/29 =3.4%), those with both sides 2 had defects (2/47 = 4.2%)	455	29	47	.	.	.	2% of those with left ventriclar EIF had a defect, 3.4% of those with right and 4.2% of those with both sides. The postive predictive value of having a structural defect if EIF is present is 2.26% . IMPORTANT - table 3 showed that EIF was NOT statistically associted with more fetal heart defects - but this could be because that is true for left sided and there were too few right sided to show a d…		1	1	1	1	1	1	6
14	Guo	2017	China	J Clin Ultrasound	tertiary referral centre	Retrospective	Aug 2010 to Aug 2016	14846		2647	17.8297	12199	.	.	.	.	101	3.81564	ventricular septal defect, tetralogy of Fallot, pulmonary stenosis, patent ductus arteriosus, atrial septal defect, PS	.	.	3	0.113336	.	.	trisomy 21, XXY/Klinefelter	2135	80.6573	408	15.4137	2.2% with multiple EIF had a cardiac abnormality, 4% of those with a single foci had a cardiac abnormality	2498	45	104	.	.	.	There was CHD in 3.7% of those with Left EIF (93/2498), 11.1% of those with right EIF (5/45) and 2.9% of those with BV (3/104). The proportion with cardiac abnormality was significantly higher in those with right sided EIF		1	1	1	1	1	1	6
15	Chitra	2017	India	J Echocardiogr	tertiary referral centre	Retrospective	Missing years	.	Birth	103	.	.	.	.	.	.	0	0	.	.	.	.	.	.	.	.	.	.	.	.	.	.	.	.	.	.	.	This study was poorerly reported so it was hard to extract any data	Poorly reported, eg. not clear which pregancies were terminated	0	0	1	0	1	0	2	Years of recruitment not given, limited information about outcomes
16	Hurt	2015	Wales	Prenatal Diagnosis	tertiary referral centre	Retrospective	July 2008 to March 2011	18841	Birth	858	4.5539	17983	42	920	4.8951	5.11594	.	.	.	.	.	19	2.21445	457	2.54129		.	.	.	.	.	.	.	.	3	0.34965				1	1	1	1	1	1	6
17	Mirza	2016	Lebanon	The Journal of Maternal-Fetal & Neonatal Medicine	tertiary referral centre	Retrospective	1 Jan 2009 to 31 Dec 2013	9270	Birth	230	2.48112	9040	30	34	13.0435	20.8589	.	.	.	.	.	0	0	1	0.613497	.	.	.	.	.	.	.	.	.	2	0.869565	.			1	1	1	1	1	1	6
18	Shakoor	2013	Pakistan	The Journal of Maternal-Fetal & Neonatal Medicine	Tertiary referral centre	Retrospective	Jan 2009 to Dec 2010	8226	Post birth	71	0.863117	8155	.	.	.	.	3	4.22535	3 with defect - ventricular septal defect, Tetralogy of fallot, pulmonary arthery hypertension	125	1.5328	.	.	.	.	.	.	.	.	.	.	46	3	9	3	4.22535	.			1	1	1	1	1	0	5	Only women who wanted follow up were followed up so some loss of follow up data
19	Lu	2017	China	J Huazhong Univ Sci Technol	Tertiary referral center	Retrospective	Jan 2015 to August 2016	4927	Birth	343	6.96164	4584	.	.	.	.	7	2.04082	Heart deformity	.	.	.	.	.	.	.	.	.	.	.	.	.	.	.	3	0.874636				1	1	1	1	1	1	6
								341043		17059	4.57496		96		7.29724	12.9874	224	8.02479		363	2.33446		2.2015		1.08291
								15		4386	17.8297																									1.98852
Table for Left vs Right											0.532833
Left Vs Right	Right	Left	Both	Abnormal right	Abnormal left	Abnormal both				4386
Akinmoladu	2	39	1	0	5	0				1401
Chiu (ref 13)	29	455	47	1	9	2				15600
Guo	45	2498	104	5	93	3
Chiu (ref 21)
	76	2992	152	0.0789474	0.035762	0.0328947
											4.57496				7.29724	12.9874		8.02479			2.33446		2.2015		1.08291			74.6625		21.6891						1.98852
																		#DIV/0!				#REF!
																		#DIV/0!				#REF!
																		#DIV/0!				#REF!
	Plot for cardiac abnormalities																	#DIV/0!				#REF!
		Paper	Proporation	LCI	UCI													#DIV/0!				#REF!
																		#DIV/0!				#REF!
		Retrospective																#DIV/0!				#REF!
		Song	6	2.2	9.8													#DIV/0!				#REF!
		Ladak	1.78	0	3.8													#DIV/0!				#REF!
		Ozsurmeli	3.4	1.1	5.7													#DIV/0!				#REF!
		Chiu	2.2	1	3.4													#DIV/0!				#REF!
		Chiu (non-EIF)	3.1	2.7	3.5													#DIV/0!				#REF!
		Guo	3.8	3.1	4.5													#DIV/0!				#REF!
		Shakoor	4	0	8.6													#DIV/0!
		Shakoor (non-EIF)	1.5	1.2	1.8
		Lu	2	0.5	3.5
		Prospective
		Rezza	16.6	0	55.8
		Huang	38.4	31.6	45.2
		Akinnoladm	11.3	1.9	20.7
		Total	5.1	4.4	5.8
			17.85
[truncated: 4 more columns]
